# Supplementary material for: Ultrasound-Assisted Enzymatic Extraction of Polysaccharides from Tricholoma matsutake: Optimization, Structural Characterization, and Inhibition of α-Synuclein Aggregation
Source: Foods. 2024 Dec 21;13(24):4150. doi: 10.3390/foods13244150 (PMC11675543; doi:10.3390/foods13244150)
Supplement: Supplementary file 1 [file foods-13-04150-s001.zip]

Archive with 2 entries (1 files):
- foods-3326244-supplementary/
- foods-3326244-supplementary/foods-3326244-supplementary.pdf
